# Supplementary material for: Longitudinal Changes in Brain Diffusion MRI Indices during and after Proton Beam Therapy in a Child with Pilocytic Astrocytoma: A Case Report
Source: Diagnostics (Basel). 2021 Dec 23;12(1):26. doi: 10.3390/diagnostics12010026 (PMC8775026; doi:10.3390/diagnostics12010026)
Supplement: Supplementary file 1 [file diagnostics-12-00026-s001.zip]

Archive with 1 entries (1 files):
- diagnostics-1502929-supplementary.pdf
